# Supplementary material for: Single-nucleus RNA-sequencing in pre-cellularization Drosophila melanogaster embryos
Source: PLoS One. 2022 Jun 24;17(6):e0270471. doi: 10.1371/journal.pone.0270471 (PMC9232161; doi:10.1371/journal.pone.0270471)
Supplement: S1 Table — (CSV) [file pone.0270471.s001.csv]

0	1	2	3	4	5	6	7	8	9
CREG	ths	CG3502	GstD10	htl	fkh	G6P	cv-2	lncRNA:CR43685	CG2233
CG14561	pyr	CG14204	CG32052	CadN	lncRNA:CR43126	lncRNA:CR46455	Sarm	CG3408	Cht7
CG34214	Trim9	Lgr1	CG15128	if	tll	hth	net	CG2225	CG32365
Mco1	wb	CG42342	Ae2	CG9005	out	Meltrin	Samuel	CG43232	CG7896
CG5888	CG46458	lncRNA:CR44929	Ilp4	CG33725	disco	Pgd	CG31523	BI-1	Pld
Cpr31A	mfas	frma	spg	kibra	CG44837	path	mtd	CG31300	Gad1
mnd	Tet	lncRNA:CR44732	CG9775	Mid1	byn	jbug	CG45263	fusl	Proc-R
CG4702	raskol	CG14205	CG6398	stumps	srp	lncRNA:CR46454	CheA84a	mtDNA-helicase	Ca-Ma2d
geko	CG12038	Damm	asRNA:CR44095	CG10663	bbg	CG3764	heph	CG14931	CG2652
asRNA:CR44095	Antp	CG7900	lncRNA:CR44697	lncRNA:CR45361	CG15544	Wdr62	mew	CG44836	EndoGI
CG13868	Meltrin	nrm	CG4570	msn	rib	CG42851	CG13654	ClC-b	CCKLR-17D3
upd1	S-Lap8	Adgf-A	CG13033	NetA	NK7.1	blot	CG8834	CG14864	CG15673
CG13827	IFT46	lncRNA:CR44526	hrg	pigs	CG2930	D2hgdh	ush	GstD8	hebe
halo	CG17834	otk	Hf	Jhedup	hkb	raskol	Cyp313b1	lncRNA:CR44365	CG15239
CG15382	dally	Bili	Ady43A	Nplp1	Fili	aop	CG12934	Hsp67Bc	CG31675
D	Wdr62	CG7886	NetA	T48	Obp56d	prd	Cip4	CG42266	CG17321
MsrA	mtgo	Dhc64C	neur	CG11357	CG1090	CG5043	NK7.1	ND-B17.2	org-1
esn	boi	noc	Elba3	for	mthl3	salm	CG44085	CG31817	Gs2
Acer	CG9257	CG15611	IM14	CG12177	alpha-Est1	CG15628	CG2016	Drp1	CG6959
PQBP1	CG14618	CG10553	edl	CG5004	nab	jigr1	Ubx	CG5027	Fcp3C
